# Supplementary material for: Upregulation of TIMM8A is correlated with prognosis and immune regulation in BC
Source: Front Oncol. 2022 Sep 29;12:922178. doi: 10.3389/fonc.2022.922178 (PMC9559820; doi:10.3389/fonc.2022.922178)
Supplement: Supplementary file 1 [file Table_1.xlsx]

## Sheet: Sheet1
Small Molecular Drugs
TIMM8A	Cyclosporine
TIMM8A	Benzo
TIMM8A	afuresertib
TIMM8A	Copper Sulfate
TIMM8A	GSK-J4
TIMM8A	Ivermectin
TIMM8A	Lactic Acid
TIMM8A	Oxyquinoline
TIMM8A	Quercetin
TIMM8A	Tetrachlorodibenzodioxin
TIMM8A	tris(1,3-dichloro-2-propyl)phosphate
TIMM8A	Urethane
TIMM8A	Vitamin E
TIMM8A	Leflunomide
TIMM8A	Tretinoin
